# Supplementary material for: The Effect of Water Deficit on Two Greek Vitis vinifera L. Cultivars: Physiology, Grape Composition and Gene Expression during Berry Development
Source: Plants (Basel). 2021 Sep 18;10(9):1947. doi: 10.3390/plants10091947 (PMC8470430; doi:10.3390/plants10091947)
Supplement: Supplementary file 1 [file plants-10-01947-s001.zip]

Archive with 3 entries (2 files):
- plants-1376485-supplementary/
- plants-1376485-supplementary/Suppl. Material_1_Final.pdf
- plants-1376485-supplementary/Table S1.pdf
